# Supplementary material for: ATP11A promotes EMT by regulating Numb PRRL in pancreatic cancer cells
Source: PeerJ. 2022 Mar 23;10:e13172. doi: 10.7717/peerj.13172 (PMC8957272; doi:10.7717/peerj.13172)
Supplement: Supplemental Information 2 [file peerj-10-13172-s002.xlsx]

## Sheet: transwell_s
	NC			ATP11A			si-NC			si-ATP11A
invasion	69	74	63	195	220	184	67	80	72	22	35	30
migration	55	65	59	174	182	153	49	54	65	21	14	29

## Sheet: transwell_p
	NC			ATP11A			si-NC			si-ATP11A
invasion	150	182	133	454	473	421	132	174	155	85	90	65
migration	176	155	158	301	326	351	166	149	140	57	63	43

## Sheet: p_westernblot
	NC			ATP11A			si-NC			si-ATP11A
ATP11A	0.389037	0.370062	0.475577	0.686364	0.643089	0.982749	0.37252	0.411993	0.469596	0.178789	0.224849	0.246737
Numb PRRL	0.264483	0.348359	0.317658	0.648792	0.594203	0.799236	0.244029	0.300071	0.325284	0.126054	0.132701	0.158848
N-cadherin	0.437181	0.40155	0.370546	0.727098	0.645861	0.801853	0.433972	0.391169	0.411067	0.236605	0.218853	0.19747
E-cadherin	0.532801	0.521294	0.520927	0.263262	0.228849	0.263807	0.511021	0.493999	0.509099	0.780842	0.719209	0.809991
ZEB1	0.22299	0.300958	0.246729	0.655094	0.821584	0.643441	0.241845	0.296473	0.243375	0.104098	0.121362	0.108555
Vimentin	0.44948	0.469221	0.424235	0.693457	0.68964	0.723286	0.485686	0.423971	0.478253	0.339787	0.306368	0.311185
Fibronectin	0.22437	0.284063	0.259076	0.719827	0.73285	0.644568	0.240787	0.254841	0.262871	0.089423	0.070434	0.093158
Snail2	0.373179	0.396563	0.342883	0.681514	0.641518	0.648232	0.375014	0.395151	0.37439	0.25622	0.236129	0.249686
SRPK2	0.420378	0.400488	0.436007	0.72967	0.632921	0.663997	0.423365	0.381457	0.448957	0.252503	0.213443	0.212548

## Sheet: s_westernblot
	NC			ATP11A			si-NC			si-ATP11A
ATP11A	0.400677	0.422188	0.412133	0.826961	0.715374	0.81308	0.38222	0.376692	0.438802	0.198062	0.182595	0.232069
Numb PRRL	0.437588	0.479469	0.415234	0.876059	0.889617	0.744179	0.459322	0.45278	0.401041	0.186866	0.199413	0.24492
N-cadherin	0.301113	0.306093	0.332949	0.605375	0.557176	0.564681	0.309264	0.298061	0.31577	0.185098	0.166063	0.194308
E-cadherin	0.364406	0.376316	0.409811	0.217649	0.18216	0.22378	0.335982	0.353527	0.419391	0.693158	0.595194	0.665329
ZEB1	0.15133	0.194389	0.201644	0.705131	0.803484	0.878095	0.152784	0.180234	0.210712	0.033713	0.117358	0.08542
Vimentin	0.404661	0.480859	0.408318	0.656434	0.608993	0.735648	0.414929	0.450385	0.451265	0.182517	0.303667	0.31131
Fibronectin	0.286573	0.305505	0.3647	0.534597	0.543021	0.677028	0.283269	0.281518	0.357384	0.167221	0.185586	0.216151
Snail2	0.309612	0.425595	0.387467	0.450514	0.597166	0.562025	0.303411	0.408237	0.379156	0.172639	0.15773	0.205742
SRPK2	0.449113	0.444384	0.416925	0.679097	0.591838	0.650264	0.452189	0.405187	0.45915	0.202126	0.198708	0.243656

## Sheet: rescue_s_westernblot
	NC			ATP11A			ATP11A+si-Numb PRRL			si-NC
ATP11A	0.394335	0.468202	0.523739	0.759844	0.917734	0.940075	0.745888	0.897893	0.877768	0.366763	0.424619	0.551586
Numb PRRL	0.323777	0.460722	0.421093	0.709014	0.821465	0.734654	0.311183	0.345613	0.458511	0.308599	0.424151	0.485125
ZEB1	0.196673	0.154567	0.214619	0.700453	0.647875	0.786537	0.197698	0.121363	0.235368	0.190826	0.174564	0.264861
Snail2	0.30712	0.451651	0.274651	0.730888	0.917734	0.548916	0.291023	0.421681	0.256815	0.298067	0.423549	0.315644

## Sheet: rescue_p_westernblot
	NC			ATP11A			ATP11A+si-Numb PRRL			si-NC
ATP11A	0.364669	0.414981	0.351654	0.675827	0.704894	0.654864	0.696674	0.734841	0.634654	0.365978	0.424685	0.348124
NUMB PRRL	0.332746	0.401456	0.454812	0.761016	0.854685	0.805611	0.335469	0.458514	0.421815	0.325611	0.394542	0.468153
ZEB1	0.480329	0.453514	0.406431	0.829684	0.751561	0.741511	0.490063	0.448118	0.354131	0.527897	0.464815	0.384815
Snail2	0.275974	0.293484	0.359745	0.890052	0.737016	0.727451	0.333973	0.284613	0.301456	0.267594	0.271564	0.315126

## Sheet: rescue_s_transwell
	NC			ATP11A			ATP11A+si-Numb PRRL			si-NC
invasion	64	52	60	154	178	168	48	55	48	69	50	54
migration	75	63	59	171	181	162	71	64	56	71	70	65

## Sheet: rescue_p_transwell
	NC			ATP11A			ATP11A+si-Numb PRRL			si-NC
invasion	165	204	197	496	528	473	154	167	183	159	185	203
migration	150	146	154	386	301	367	124	141	95	142	133	167

## Sheet: westernblot of tissues
N	C	C/N
0.0308814	0.415461	13.4534
0.431791	0.777903	1.80157
0.236207	0.190742	0.80752
0.479781	0.311028	0.648271
0.1783	0.453492	2.54342
0.0333523	0.18355	5.50337
0.105287	0.556621	5.28671
0.170509	0.740324	4.34186
0.435075	0.536424	1.23295
0.310857	0.512498	1.64866
0.223926	0.544105	2.42984
0.0452331	0.182794	4.04116
0.0793624	0.854884	10.7719
0.364906	0.878701	2.40802
0.217405	0.334656	1.53932
0.711406	0.38925	0.547156
0.225993	0.643435	2.84714
0.104199	0.383361	3.67911
0.163592	0.884111	5.40435
0.394902	0.933593	2.36411
1.0479	0.993139	0.947742
0.379262	1.54976	4.08624
0.162606	3.41618	21.009
0.877564	0.896915	1.02205
8.56517	0.30671	0.035809
0.61443	2.0341	3.31055
1.6413	0.418481	0.25497
0.30159	0.7022	2.32833
0.551501	1.09963	1.99389
0.207725	0.741309	3.5687
0.102903	0.995219	9.67144

## Sheet: immunohistochemical
outcome	time	ATP11A
1	1402	low
1	1184	low
0	788	low
1	678	low
1	409	low
1	140	low
0	1721	low
0	1466	low
1	1297	low
0	1230	low
0	1205	low
0	1016	low
0	1003	low
1	935	low
1	887	low
0	859	low
0	807	low
0	744	low
1	708	low
0	684	low
1	645	low
1	510	low
1	497	low
1	407	low
0	406	low
0	371	low
1	365	low
1	321	low
0	273	low
1	270	low
1	210	low
1	190	low
1	136	low
1	120	low
0	848	high
1	721	high
1	703	high
1	645	high
0	586	high
0	577	high
1	545	high
1	425	high
0	362	high
1	250	high
1	218	high
1	210	high
1	170	high
1	155	high
0	142	high
1	111	high
1	35	high
1	34	high
0	1147	high
0	930	high
1	915	high
1	896	high
1	810	high
1	800	high
1	779	high
1	741	high
1	667	high
1	615	high
1	593	high
0	565	high
1	454	high
1	432	high
1	380	high
0	375	high
1	331	high
0	328	high
0	315	high
1	291	high
1	256	high
1	256	high
1	234	high
1	180	high
1	171	high
1	123	high
0	120	high
1	117	high
1	47	high

[truncated: 6 more sheets: sinumb_wb_p, sinumb_wb_s, sinumb_transwell_p, sinumb_transwell_s, tgf_wb_p, tgf_wb_s]
